# Supplementary material for: The Role of clbF in the Pathogenicity of Avian Pathogenic Escherichia coli
Source: Vet Sci. 2025 Aug 1;12(8):727. doi: 10.3390/vetsci12080727 (PMC12390127; doi:10.3390/vetsci12080727)
Supplement: Supplementary file 1 [file vetsci-12-00727-s001.zip]

Archive with 1 entries (1 files):
- vetsci-3735092-supplementary.pdf
